# Supplementary material for: Carotegenic Virgibacillus halodenitrificans from Wadi El-Natrun Salt Lakes: Isolation, Optimization, Characterization and Biological Activities of Carotenoids
Source: Biology (Basel). 2022 Sep 27;11(10):1407. doi: 10.3390/biology11101407 (PMC9598633; doi:10.3390/biology11101407)
Supplement: Supplementary file 1 [file biology-11-01407-s001.zip]

Archive with 1 entries (1 files):
- biology-1895599-supplementary.pdf
